# Supplementary material for: Resveratrol Analogues as Dual Inhibitors of Monoamine Oxidase B and Carbonic Anhydrase VII: A New Multi-Target Combination for Neurodegenerative Diseases?
Source: Molecules. 2022 Nov 13;27(22):7816. doi: 10.3390/molecules27227816 (PMC9694798; doi:10.3390/molecules27227816)
Supplement: Supplementary file 1 [file molecules-27-07816-s001.zip]

Archive with 1 entries (1 files):
- molecules-1978837-supplementary.pdf
